# Supplementary material for: Efficacy and Safety of Isatuximab Combination Therapy in Multiple Myeloma: A Meta-Analysis of Randomized Controlled Trials
Source: Cancers (Basel). 2025 Oct 30;17(21):3494. doi: 10.3390/cancers17213494 (PMC12606759; doi:10.3390/cancers17213494)
Supplement: Supplementary file 1 [file cancers-17-03494-s001.zip]

Archive with 1 entries (1 files):
- cancers-3940764-supplementary.pdf
